# Supplementary material for: Increasing Temperature Facilitates Polyp Spreading and Medusa Appearance of the Invasive Hydrozoan Craspedacusta sowerbii
Source: Biology (Basel). 2022 Jul 23;11(8):1100. doi: 10.3390/biology11081100 (PMC9331908; doi:10.3390/biology11081100)
Supplement: Supplementary file 1 [file biology-11-01100-s001.zip]

Archive with 1 entries (1 files):
- biology-1731742-supplementary.pdf
